# Supplementary material for: A Novel Look at Dosage-Sensitive Sex Locus Xp21.2 in a Case of 46,XY Partial Gonadal Dysgenesis without NR0B1 Duplication
Source: Int J Mol Sci. 2022 Dec 28;24(1):494. doi: 10.3390/ijms24010494 (PMC9820669; doi:10.3390/ijms24010494)
Supplement: Supplementary file 1 [file ijms-24-00494-s001.zip]

Archive with 1 entries (1 files):
- ijms-1982951-supplementary.pdf
